# Supplementary material for: Systematic discovery of genetic modulation by Jumonji histone demethylases in Drosophila
Source: Sci Rep. 2017 Jul 12;7:5240. doi: 10.1038/s41598-017-05004-w (PMC5507883; doi:10.1038/s41598-017-05004-w)
Supplement: Supplementary file 3 — Supplemental Materials and Methods [file 41598_2017_5004_MOESM3_ESM.xls]

## Sheet: Knockout primers
Supplemental Table 1: Primers used to generate knockin cassettes and tagged genomic cassettes
Sketch for primer name designation:
Abbreivations: ORF (open reading frame), LA (left arm) RA (right arm), For (forward), Rev (reverse), KO (knockout)
Gene	primer name	primer sequence	notes
KDM2 (CG11033)	CG11033-LA-For	GGGGACAAGTTTGTACAAAAAAGCAGGCTTAGGGATAACAGGGTAATTTAAGTGCTCCTCCTTGACGG
	CG11033-LA-Rev	CGACTGGGGATCCCCCAGATTCGGCTTGGTGTC
	CG11033-RA-For	ATCTGGGGGATCCCCAGTCGGTCACCAATGTCG
	CG11033-RA-Rev	GGGGACCACTTTGTACAAGAAAGCTGGGTATTACCCTGTTATCCCTAAATGAATGATGCACTGCCTCC
	CG11033-KO-For	TCACTCAAACACAACATCAACCGAATCTGACTCTCTTCTTTCTTTTTGCAGCGCCCACCCTTATAACTTC
	CG11033-KO-Rev	CTTAATGCATATGATTAAGATGTATTGGCCCTCCTCCAGCTGCCAGTGGCCCCACCCTTTGCTGCTGCG
KDM3 (CG8165)	CG8165-LA-For	GGGGACAAGTTTGTACAAAAAAGCAGGCTTAGGGATAACAGGGTAATCACCACCCACAACTGTGGCCATTC
	CG8165-LA-Rev	GTTATCTCGCGGATCCCCTTTGAGGTCGGTGCTTTG
	CG8165-RA-For	CAAAGGGGATCCGCGAGATAACATCCGCCTTG
	CG8165-RA-Rev	GGGGACCACTTTGTACAAGAAAGCTGGGTATTACCCTGTTATCCCTACTGGTCAGGGACTCCACCAC
	CG8165-KO-For	CGATCCTTCTTTTTTCCTCTTTTCTCGTTTCCAAAGACAGAGGAGCTAAAGCGCGCCCACCCTTATAACTTC
	CG8165-KO-Rev	AATAATAATAAATGTTAAATAGTTGAAAAAAACTAAAAGGTAAGAAAATTCCCACCCTTTGCTGCTGCG
	CG8165-His-HA-For	GAGCTGTGGATGAGAGACTTAATGCGGAATTAACCAAGCTAAATGCAGATATGCATCATCATCATCATCATATG
	CG8165-His-HA-Rev	AATAATAATAAATGTTAAATAGTTGAAAAAAACTAAAAGGTAAGAAAATTCCCACCCTTTGCTGCTGCG
KDM4A (CG15835)	CG15835-LA-For	GGGGACAAGTTTGTACAAAAAAGCAGGCTTAGGGATAACAGGGTAATATGGAACATCGACGCAGAGGCG
	CG15835-LA-Rev	ctccactGGATCCAGCGCAAGTACGGCGTGCAGG
	CG15835-RA-For	ttgcgctGGATCCAGTGGAGAGAGAAGACCCCTGC
	CG15835-RA-Rev	GGGGACCACTTTGTACAAGAAAGCTGGGTATTACCCTGTTATCCCTATCCGATTGCAGTCGCCAGGC
	CG15835-KO-For	TTTACCAAAGAATATCACTACTAGATCTTTGATTGCTGCGGCGCGAAAATGCGCCCACCCTTATAACTTC
	CG15835-KO-Rev	GGCAAAGGAGATTCGTTTCGCTTGCTTAATTTTTTTGCTGCTCCTTCAATCCCACCCTTTGCTGCTGCG
	CG15835-His-HA-For	ATCCTCGTCGTCAAGTGTGAGTACTTTTGTCTGGAAGCGCATTCGTTTGGATGCATCATCATCATCATCATATG
	CG15835-His-HA-Rev	GGCAAAGGAGATTCGTTTCGCTTGCTTAATTTTTTTGCTGCTCCTTCAATCCCACCCTTTGCTGCTGCG
KDM4B (CG33182)	CG33182-LA-For	TGGCGCGCCTGCCTGGTTATTGAAGTGGA
	CG33182-LA-Rev	GGACTCGGGATCCCTACGAGGAACGGCTGAAAC
	CG33182-RA-For	CTCGTAGGGATCCCGAGTCCGACTTGGGAGTAA
	CG33182-RA-Rev	ACCTTAATTAAAGTGGATCAGCCTGTTTTGG
	CG33182-KO-For	TGTCCGACAACAGGTCGGAATTGAAAAAAAAGAGAAAAACTGAGACGAGAGCGCCCACCCTTATAACTTC
	CG33182-KO-Rev	ATTGGGTTAGAGAATTTGGATGGCTTGGAGGTGGATAGGTGAAGCTGTGACCCACCCTTTGCTGCTGCG
	CG33182-His-HA-For	GAGGAGGTGAGAGCAGCAGCTTAGGCAGCCACTGCACCACTGCATCCCCAATGCATCATCATCATCATCATATG
	CG33182-His-HA-Rev	ATTGGGTTAGAGAATTTGGATGGCTTGGAGGTGGATAGGTGAAGCTGTGACCCACCCTTTGCTGCTGCG
NO66 (CG2982)	CG2982-LA-For	GGGGACAAGTTTGTACAAAAAAGCAGGCTTAGGGATAACAGGGTAATGAGTTGTGTGGCCCCAAAGG
	CG2982-LA-Rev	TGCAGTTGGATCCCCGTTCCAAATTGGGCTGTC
	CG2982-RA-For	GGAACGGGGATCCAACTGCAACCGAGCGAAAGG
	CG2982-RA-Rev	GGGGACCACTTTGTACAAGAAAGCTGGGTATTACCCTGTTATCCCTAAGAACGGAGAGCCAGCAACGG
	CG2982-KO-For	GTTTAAGACTTTAAGGATTAAGACCTAGTGTCGTTTAAAAAAGCTGCAAAGCGCCCACCCTTATAACTTC
	CG2982-KO-Rev	CATCGATACTTAATTCTAATTATCAACAGCAACTCGCTTTCGATTGCCGTCCCCACCCTTTGCTGCTGCG
	CG2982-His-HA-For	CCACCGCCCTGTGGGAGCATGGTCTTCTTATGACCGAGAAGCCGTTTAAGATGCATCATCATCATCATCATATG
	CG2982-His-HA-Rev	CATCGATACTTAATTCTAATTATCAACAGCAACTCGCTTTCGATTGCCGTCCCCACCCTTTGCTGCTGCG
JMJD7 (CG10133)	CG10133-LA-For	CACCTAGGGATAACAGGGTAATTGGGGTTCACGACACTCCTG
	CG10133-LA-Rev	ACCATAAGGATCCTCCCCCAAAATGTCGATTGC
	CG10133-RA-For	TGGGGGAGGATCCTTATGGTGCCTCCGCCAAAG
	CG10133-RA-Rev	TAGGGATAACAGGGTAATGACGGGAATCGCGTGAAATG
	CG10133-KO-For	GATAAGGTCCACTCTAGCGGAAAATGCGTTAGTGCGTGTTGTTTACCGGCGCGCCCACCCTTATAACTTC
	CG10133-KO-Rev	TTTTGAATTCACCTAACAATCCCTGAGAATAAATACTTCTCCGGATTCTACCCACCCTTTGCTGCTGCG
	CG10133-His-HA-For	GGTACTGCTACTACCGCATGCTGGAGCAGATGACGTCCGCAAGGAGTGGCATGCATCATCATCATCATCATATG
	CG10133-His-HA-Rev	TTTTGAATTCACCTAACAATCCCTGAGAATAAATACTTCTCCGGATTCTACCCACCCTTTGCTGCTGCG
JMJD5 (CG13902)	CG13902-LA-For	CACCTAGGGATAACAGGGTAATAGGCGTTGTGATCGGTTTCG
	CG13902-LA-Rev	CAGCAGGGGATCCCCCTTTGCCTGGTCGAAATG
	CG13902-RA-For	CAAAGGGGGATCCCCTGCTGCCAGATGATCGAG
	CG13902-RA-Rev	TAGGGATAACAGGGTAATCGTTCAAGGTCTGCGGACTG
	CG13902-KO-For	ACGCTGAATGTAAGCTAAAAGGTAAACAAATAATAGTTGTTTAACATTCTGCGCCCACCCTTATAACTTC
	CG13902-KO-Rev	CAGAGATCATCCTACATAAATTTGCTGTTCAATAAACTGCATTAAAATGCCCCACCCTTTGCTGCTGCG
	CG13902-His-HA-For	ACTATGTGAGATCTGAAGCTCCTAGCTTCTCTGTAAGCTTCTGGTGGGAGATGCATCATCATCATCATCATATG
	CG13902-His-HA-Rev	CAGAGATCATCCTACATAAATTTGCTGTTCAATAAACTGCATTAAAATGCCCCACCCTTTGCTGCTGCG
HSPBAP1 (CG43320)	CG43320-LA-For	CACCGGACGATTTTCGCTCACACC
	CG43320-LA-Rev	CGTCAGCGGATCCCAATAGACGTTGGCCGATGG
	CG43320-RA-For	GTCTATTGGGATCCGCTGACGCCTATCTGGCAAC
	CG43320-RA-Rev	GCTTCTCCGGGTGGTACTCC
	CG43320-KO-For	AAATAAGTTATGCCTATAAAAGTCAGCATTTGTACACACGTCCTACCAAAGCGCGCCCACCCTTATAACTTC
	CG43320-KO-Rev	TATTATCACGTATCACAGTAAACGTTCTTACCCTAGACACGTGTGTTAAGCCCACCCTTTGCTGCTGCG
	CG43320-His-HA-For	CCGAAATGAAGCGCGAGTTCTTTCGCAGGCTAGGAAAAAGTAACTCACTCATGCATCATCATCATCATCATATG
	CG43320-His-HA-Rev	TATTATCACGTATCACAGTAAACGTTCTTACCCTAGACACGTGTGTTAAGCCCACCCTTTGCTGCTGCG
JMJD4 (CG7200)	CG7200-LA-For	CACCCATGGCTTAGCTGGCTGTCC
	CG7200-LA-Rev	CCTAGCTCCGGATCCTCTTCTCGTCGCGAGATTCC
	CG7200-RA-For	GAGAAGAGGATCCGGAGCTAGGGGAACGATTGG
	CG7200-RA-Rev	TGGAAAAATGTGCGGTAGGG
	CG7200-KO-For	CAGTGCATGATTAGGAATTTGAGCGCCTCAAAGACCCACAGCCAGATCGAGCGCGCCCACCCTTATAACTTC
	CG7200-KO-Rev	ATACAAGTATTGGTATAAAAATATGCCGAGGCATTTGAGCTGTGCTTATTCCCACCCTTTGCTGCTGCG
	CG7200-His-HA-For	CCCTCCAATTAGAAGATCGCTGCCAGGGATTGCTCGCTCGTTTAGAGTTTATGCATCATCATCATCATCATATG
	CG7200-His-HA-Rev	ATACAAGTATTGGTATAAAAATATGCCGAGGCATTTGAGCTGTGCTTATTCCCACCCTTTGCTGCTGCG
Jarid2 (CG3654)	CG3654-LA-For	CACCTAGGGATAACAGGGTAATGCACAAGCAACACCCACACC
	CG3654-LA-Rev	TGACGCAGGATCCTGTCGCTCCGAAGAATCAGG
	CG3654-RA-For	AGCGACAGGATCCTGCGTCAAATTAGCGTTGGTG
	CG3654-RA-Rev	TAGGGATAACAGGGTAATGAATTCGCCTGCGATTGGTG
	CG3654-KO-For	CCACCAATTAAATATCTCTCACACTGCTCTTTGGCTCCTTCCATTTGCAGGCGCCCACCCTTATAACTTC
	CG3654-KO-Rev	AAACATAAACTTAGTTTGCATAAAGTGCCAGATCAGATACTAAAACATACCCCACCCTTTGCTGCTGCG
	CG3654-His-HA-For	TACGGCAACTGCAGGAGAAGATCAACCATAAGGCAGCCGTAAAGAAAAAGATGCATCATCATCATCATCATATG
	CG3654-His-HA-Rev	CTGTGCCTGAATCTTTCGTGCGCCGCCGATTAGTAACGACGCCGACGATGCCCACCCTTTGCTGCTGCG
UTX (CG5640)	CG5640-His-HA-For	TGTACGATTCGTTTACTTTACACAGAACCCAAGGACTAGCATACACTCAGATGCATCATCATCATCATCATATG
	CG5640-His-HA-Rev	ATATACATATATTAAATCTGCATTACTTAAAATGATTCCTCGTATTACAACCCACCCTTTGCTGCTGCG
PSR (CG5383)	CG5383-His-HA-For	TGGCTGGCGGCGGCTCCGGGTCCGGCTCCATGGGCGGATCATCGCGTTCCATGCATCATCATCATCATCATATG
	CG5383-His-HA-Rev	CGTTGAAAGAGGCGCATGAGCAAGCCCTTGCGCTTGGCCCGCTCCCTGGACCCACCCTTTGCTGCTGCG
lid (CG9088)	CG9088-His-HA-For	TGGCGTCCACGACGACGCCGGGCAAGCAGCGGGCGGTGCAATCGGCGCGGATGCATCATCATCATCATCATATG
	CG9088-His-HA-Rev	TAAAACACAATCGGCTGTTACTGCACCTCCTGGACTCTATATACGTTACTCCCACCCTTTGCTGCTGCG
KDM3 (CG8165) Crispr/Cas9

## Sheet: cDNA primers
Supplemental Table 2: Primer pairs used for cDNA cloning. The ORF was amplified from the specified source and cloned into pENTR-TOPO (Life Technologies). LR GatewayTM reaction was performed in the Drosophila GatewayTM destination vectors pPW (UASp promoter) or pPHW (UASp promoter with an N-terminal HA tag).
Gene	source of ORF	Forward Primer	Reverse Primer
KDM2 (CG11033)	genomic DNA	caccATGTCCACCGCCGTTGAAAC	GTCGTGGTGCCAGCTTCGGTT
lid (CG9088)	LD40310 (DGC gold clone)	caccATGTCCGCCAAAACTGAGG	CCGCGCCGATTGCACCGCCC
KDM4A (CG15835)	LD33386 (DGC gold clone)	caccATGTCCACGAGATCTTCATT	ATCCTCGTCGTCAAGTGTGAG
KDM4B (CG33182)	genomic DNA	caccATGAAAATGTCAGAGGTGCC	TGGGGATGCAGTGGTGCAGT
KDM3 (CG8165)	LD20919 (DGC gold clone)	caccATGTCGCAAAAAGAATTGGC	ATCTGCATTTAGCTTGGTTA
NO66 (CG2982)	genomic DNA	caccATGAAAAAGGCGACTACTTCCG	TGACCGAGAAGCCGTTTAAGTAAG
JMJD5 (CG13902)	genomic DNA	caccATGGATAGTGAGTTCCTGGAGC	CTCCCACCAGAAGCTTACAGA
JMJD7 (CG10133)	GH14974 (DGC gold clone)	caccATGTCCGAGGTCGAAAGAGC	GCCACTCCTTGCGGACGTCA
*HSPBAP1 (CG43320)	genomic DNA	caccATGAGGCTGGTCATCATCTACG	GAGTGAGTTACTTTTTCCTAGCCTGC
PSR (CG5383)	LD25827 (DGC gold clone)	caccATGAGCGAGGAATTCAAGCT	GGAACGCGATGATCCGCC
JMJD4 (CG7200)	genomic DNA	caccATGGCGTCCGAAGAGCGGGA	AAACTCTAAACGAGCGAGCAATC
*When we began cloning, CG43320 was denoted as CG12879, and spanned what is now two open reading frames; CG43319 and CG43320. Hence the cDNA we cloned contains both genes, so we ommitted this line from our analysis.

## Sheet: Southern blot primers
Supplemental Table 3: Primer sequences for amplifying probes used in Southern Blot analysis.
Gene	LA probe		ORF probe		RA probe
	forward	reverse	forward	reverse	forward	reverse
KDM2 (CG11033)			ATTCAGCGTTGCCGAGAAGC	AATAGCACCGCCTGCTCCTG	CGCCACTCAATCCTGTCGTG	CCAGGCAGGCAAACCACTTC
*KDM3 (CG8165)			AGAATTGGCGGCTCTGGTTG	GGTCTCGTGTCCCCATCCTG
Jarid2 (CG3654)	TTCTAGCGCCCTCTGCTTGG	CCCACTCCCAACCCCTATCC	homozygous lethal and lethal over deficiency
KDM4A (CG15835)			ATGTCCACGAGATCTTCATTCGCC	TCAATCCTCGTCGTCAAGTGTGAGTAC	ACTGGCAGGCGGTTCTTCTG	CAGTTCTGTGCGGCACCATC
KDM4B (CG33182)			GCCATCTGCTGGTGGTGTTG	GCCACGCATCAAGGTCTTCC
NO66 (CG2982)			ATGAAAAAGGCGACTACTTCCGC	CTACTTAAACGGCTTCTCGGTCATAAG	ACGACGGCCACTTGTTTTGC	GAAGGGCGAAAACTCCAACG
JMJD5 (CG13902)	TGGAGGAGCAAGAGGATCGAG	TGCTGCGTCTTTCGCATCTC	ATGGATAGTGAGTTCCTGGAGCTGAC	TTACTCCCACCAGAAGCTTACAGAGAAG
JMJD7 (CG10133)			ATGTCCGAGGTCGAAAGAGCTCTG	TTAGCCACTCCTTGCGGACGTCATC	TTTTGGCCCGCAATACGAAC	CTCTCGAGCAACCCCCTCAC
HSPBAP1 (CG43320)	TCGAGCAACGGCGAGTGTAG	AGTGGAGCAGCGATGCAGTG	TGTGACCATAGCGCAATGAAGTTC	GCAGGCTAGGAAAAAGTAACTCACTCTAG
*JMJD4 (CG7200)	CTTGGCCCTGCGACGAATAG	AAACCCGACGACCAGTCCAG	GTTGCATCCCGAGGAAGTCG	AGCTGGCCCTCAGCATTGTC	CGCCCAAATCTGACCTCCAC	TGAGCAGCGGATCCAAACAC
*Also used for PCR following the RT reaction.
